# Supplementary material for: Integration of Stromal Cells and Hydrogel Below Epithelium Results in Optimal Barrier Properties of Small Intestine Organoid Models
Source: Biomedicines. 2024 Dec 21;12(12):2913. doi: 10.3390/biomedicines12122913 (PMC11673763; doi:10.3390/biomedicines12122913)
Supplement: Supplementary file 1 [file biomedicines-12-02913-s001.zip]

Archive with 1 entries (1 files):
- biomedicines-3339614-supplementary.pdf
